# Supplementary material for: Effects of Seasonal Changes on Chlorophyll Fluorescence and Physiological Characteristics in the Two Taxus Species
Source: Plants (Basel). 2023 Jul 13;12(14):2636. doi: 10.3390/plants12142636 (PMC10384244; doi:10.3390/plants12142636)
Supplement: Supplementary file 1 [file plants-12-02636-s001.zip]

Archive with 1 entries (1 files):
- plants-2488359-supplementary.pdf
